# Supplementary material for: Development of a Clinical Prediction Model for Recurrent Anaphylaxis
Source: J Clin Med. 2026 May 22;15(11):3990. doi: 10.3390/jcm15113990 (PMC13257516; doi:10.3390/jcm15113990)
Supplement: Supplementary file 1 [file jcm-15-03990-s001.zip]

Archive with 1 entries (1 files):
- jcm-4284285-supplementary.pdf
